# Supplementary material for: Immunomodulatory dynamics in the porcine myometrium: global transcriptome analysis, including the effects of PPARγ ligands
Source: BMC Genomics. 2024 Dec 5;25:1183. doi: 10.1186/s12864-024-11083-7 (PMC11619573; doi:10.1186/s12864-024-11083-7)
Supplement: Supplementary file 4 — Supplementary Material 4 [file 12864_2024_11083_MOESM4_ESM.xlsx]

## Sheet: PPAR gamma mRNA analysis
Gene name	Forward	Reverse	Probe	Product Lenght	Accesion number
PPARγ1	CACTAACATACAGGAAGGTTGTTTCCT	GTCCACAGAGCTGATCCCAAA	AGATGCCGTTTTGGCCCACCAAC	116	AJ006756
GAPDH	CATCAATGGAAAGGCCATCAC	CAGCATCGCCCCATTTG	CTTCCAGGAGCGAGATCCCGCC	68	U48832

## Sheet: NGS validation
Gene name	Forward	Reverse	Product Lenght	Accesion number
ACTB	ACATCAAGGAGAAGCTCTGCTACG	GAGGGGCGATCTTGATCTTCA	363	XM_021086047.1
GAPDH	ACATCATCCCTGCTTCTACCG	CCAGTGAGCTTCCCGTTGAG	76	NM_001206359.1
NR4A3	AATGCCCTTGTCCGAGCTTT	CGTCAATGGAGGCTGTGAGA	142	NM_214247.1
TNFAIP3	GTGAC CCTGAAGGACAGTG G	CGAATCTTC CTCGCTCTCTGT	70	NM_001267890.1
CCL5	ACACCACACCCTGCTGTTTT	TCTTCTCTGGGTTGGCACAC	150	NM_001129946.2
KDR	TGGTCAATCTTCTGGGTGCC	ACCGTGCCCCTTTAGTCTTG	141	XM_013997943.2
IL6	TCTGGGTTCAATCAGGAGACC	ACTAATCTGCACAGCCTCGAC	129	NM_214399.1
IDO1	CGGCTGCTTCTGCAATCAAG	TGCAAAGCATCCAGGTCTTCA	73	NM_001246240.1
